# Supplementary material for: Analyses of the Global Multilocus Genotypes of the Human Pathogenic Yeast Candida tropicalis
Source: Front Microbiol. 2019 Apr 26;10:900. doi: 10.3389/fmicb.2019.00900 (PMC6497803; doi:10.3389/fmicb.2019.00900)
Supplement: TABLE S1 — Information about all 876 Candida tropicalis isolates analyzed in this study. Included in this table for each isolate are isolate name, geographic source, ecological niche, and multilocus genotype at six gene loci. [file Table_1.XLSX]

## Sheet: 基本信息
id	isolate	country	region	anat_source	ICL1	MDR1	SAPT2	SAPT4	XYR1	ZWF1a	DST
1	J942105	USA		blood	1	1	1	1	1	1	1
2	J930222	Belgium	Turnhout	other superficial source	1	2	2	2	1	2	2
3	J930582/3	Belgium	Antwerp	animal	1	3	1	3	2	3	3
4	J930949	Germany	Frankfurt	oropharynx (including sputum/BAL)	2	4	3	3	3	3	4
5	L601	UK	London	other superficial source	1	5	4	4	4	1	5
6	J981248	USA	California	vagina	1	6	3	5	5	3	6
7	J980160	USA	California	oropharynx (including sputum/BAL)	3	7	3	6	6	4	7
8	J980156	USA	California	blood	3	7	3	6	6	4	7
9	J941019T	Belgium	Antwerp	oropharynx (including sputum/BAL)	2	8	5	7	5	5	8
10	75/036	UK	Leeds	oropharynx (including sputum/BAL)	4	9	3	8	4	6	9
11	BSS601952	UK	Aberdeen		3	10	1	7	5	4	10
12	BUC808390	UK	Aberdeen	urine	3	11	1	7	5	4	11
13	J930575/2	Belgium	Mouscron	vagina	1	1	1	1	5	1	12
14	CDC45/1	USA			1	1	1	1	5	1	12
15	L823	UK	London	oropharynx (including sputum/BAL)	1	12	4	4	4	1	13
16	A427748	UK	Aberdeen	blood	3	7	1	6	6	7	14
17	AM2002/0110	Germany	Frankfurt	oropharynx (including sputum/BAL)	1	7	1	9	5	1	15
18	J940670B	Belgium	Antwerp	oropharynx (including sputum/BAL)	2	12	6	10	7	5	16
19	J932716	Belgium	Turnhout	vagina	5	7	1	11	4	7	17
20	L590	UK	London	vagina	1	12	4	12	4	1	18
21	J951358	UK	Glasgow		3	13	4	7	1	1	19
22	J950787/T	Greece			1	12	4	4	4	1	13
23	L711	UK	London	oropharynx (including sputum/BAL)	1	12	4	4	4	1	13
24	L644	UK	London	faeces	1	12	4	4	4	1	13
25	J930581	Belgium	Antwerp	animal	1	3	1	3	2	3	3
26	J920533	Sweden		vagina	1	14	4	4	4	1	20
27	J930561/2	Belgium	Mouscron	vagina	3	9	7	8	4	6	21
28	NCCLS39	USA			1	15	1	13	8	1	22
29	L712	UK	London	oropharynx (including sputum/BAL)	1	12	4	4	4	1	13
30	L831	UK	London	oropharynx (including sputum/BAL)	1	12	4	12	4	1	18
31	J941836	Netherlands			1	16	3	7	9	3	23
32	J942213	Belgium			1	12	4	4	4	1	13
33	J950226	USA			3	7	4	10	1	1	24
34	J941810	Netherlands			6	7	3	6	2	4	25
35	J941839	Netherlands			1	17	2	14	1	7	26
36	L501	UK	London	faeces	1	12	4	12	4	1	18
37	NCCLS71	USA			3	7	1	6	6	4	27
38	AM2005/0546	UK	Leeds	blood	2	18	5	10	10	5	28
39	81/056	UK	London	other superficial source	1	19	3	7	3	1	29
40	J980157	USA		other sterile site	3	7	3	15	6	4	30
41	75/035	UK	Leeds	oropharynx (including sputum/BAL)	1	20	4	4	4	1	31
42	AM2002/0111	Germany	Frankfurt	oropharynx (including sputum/BAL)	1	7	1	9	5	1	15
43	A700246	UK	Aberdeen	oropharynx (including sputum/BAL)	1	20	4	4	4	1	31
44	A700639	UK	Aberdeen	oropharynx (including sputum/BAL)	1	2	3	3	2	1	32
45	81/031	UK			3	7	3	13	4	3	33
46	81/022	UK			1	21	4	5	6	1	34
47	L474	UK	London	vagina	1	12	4	12	4	1	18
48	J942104	USA		blood	1	7	8	6	2	4	35
49	J981212	USA	California	vagina	1	6	3	5	5	3	6
50	83/002	UK	London		1	21	9	5	6	1	36
51	J980162	USA	California	oropharynx (including sputum/BAL)	3	7	3	6	11	4	37
52	L470	UK	London	oropharynx (including sputum/BAL)	1	20	4	12	4	1	38
53	J990332/2	USA	California	vagina	1	22	3	10	9	3	39
54	J980184	USA	California	oropharynx (including sputum/BAL)	1	23	3	16	12	8	40
55	L391	UK	London	vagina	1	7	4	12	13	1	41
56	J981379	USA	California	vagina	1	24	3	7	14	6	42
57	81/024	UK			7	25	3	7	5	1	43
58	AM2005/0267	UK	Leeds	oropharynx (including sputum/BAL)	3	26	3	7	15	7	44
59	b30980/5/04	UK		blood	1	3	3	17	16	3	45
60	b30431/5/04	UK			1	2	3	3	2	1	32
61	b30167/5/04	UK		blood	1	27	1	11	4	3	46
62	b30642/4/04	UK		other sterile site	3	4	3	3	17	3	47
63	b30524/4/04	UK		urine	1	20	1	4	13	1	48
64	b31389/3/04	UK		blood	8	28	3	18	17	7	49
65	b30931/5/04	UK		blood	1	1	10	1	1	1	50
66	b30277/4/04	UK		urine	1	29	3	19	13	1	51
67	b30451/4/04	UK		other sterile site	3	4	3	3	3	3	52
68	b31245/5/04	UK		urine	5	16	3	20	9	1	53
69	b30274/5/04	UK		blood	3	30	3	7	18	7	54
70	b30096/6/04	UK		urine	1	31	3	21	3	1	55
71	b30441/6/04	UK		blood	1	7	11	21	19	1	56
72	b30588/6/04	UK		blood	9	3	3	10	19	9	57
73	b31083/6/04	UK			10	32	4	22	18	7	58
74	b31084/6/04	UK		oropharynx (including sputum/BAL)	1	7	4	4	20	1	59
75	b31514/6/04	UK			10	7	3	8	11	10	60
76	b31595/6/04	UK		oropharynx (including sputum/BAL)	1	33	12	23	21	3	61
77	b31597/6/04	UK			10	7	3	6	11	4	62
78	b30343/7/04	UK		blood	1	20	4	4	4	1	31
79	b30349/7/04	UK		blood	3	9	13	24	4	3	63
80	b30488/7/04	UK		oropharynx (including sputum/BAL)	1	7	1	6	22	4	64
81	b30604/7/04	UK		oropharynx (including sputum/BAL)	1	20	4	4	4	11	65
82	b30613/7/04	UK		blood	1	34	2	13	23	2	66
83	b31200/7/04	UK		urine	1	3	4	11	24	1	67
84	b31252/7/04	UK		urine	1	20	4	10	4	1	68
85	b31429/7/04	UK		blood	1	20	4	4	4	1	31
86	b31580/7/04	UK		urine	2	20	4	10	25	5	69
87	b31581/7/04	UK		urine	2	20	4	10	25	5	69
88	b31586/7/04	UK		blood	2	20	6	10	26	5	70
89	WC02-203295	Australia		blood	1	7	1	7	27	9	71
90	WC02-203296	Australia		blood	1	7	1	7	27	12	72
91	WC04-200748	Australia		blood	11	35	14	25	28	13	73
92	WC04-200749	Australia		blood	12	35	15	25	28	14	74
93	AM2003/0076	UK		blood	13	36	16	26	29	15	75
94	AM2005/0005	UK	London	faeces	14	37	17	27	29	16	76
95	J981352	USA	California	vagina	1	24	3	7	30	4	77
96	73/108	UK	Leeds	oropharynx (including sputum/BAL)	1	1	18	1	5	3	78
97	J940788	Belgium	Antwerp	oropharynx (including sputum/BAL)	2	20	5	10	26	5	79
98	CDC44	USA			1	1	3	1	5	1	80
99	81/020	UK	London		1	7	18	21	1	1	81
100	L634	UK	London	vagina	15	38	19	28	28	13	82
101	AM2005/0004	UK	London	blood	1	39	3	7	31	17	83
102	b30357/6/04	UK		blood	9	40	3	4	19	9	84
103	AM2003/0078	UK		blood	1	3	3	17	16	3	45
104	AM2005/0006	UK	London	blood	9	26	3	11	24	4	85
105	AM2005/0007	UK	London	blood	9	26	1	11	32	4	86
106	AM2005/0008	UK	London	blood	9	26	1	11	33	10	87
107	GUI720	Brazil	Recife	oropharynx (including sputum/BAL)	1	3	4	8	34	3	88
108	GUI743	Brazil	Recife	vagina	3	7	4	29	35	7	89
109	GUI3622	Brazil	Recife	oropharynx (including sputum/BAL)	3	7	1	6	22	4	90
110	GUI3626A	Brazil	Recife	oropharynx (including sputum/BAL)	1	1	3	1	5	1	80
111	GUI3626B	Brazil	Recife	oropharynx (including sputum/BAL)	1	1	3	1	5	1	80
112	GUI3629A	Brazil	Recife	oropharynx (including sputum/BAL)	3	7	1	6	22	4	90
113	GUI3719	Brazil	Recife	oropharynx (including sputum/BAL)	3	7	1	6	22	4	90
114	GUI4448	Brazil	Recife		1	41	12	23	36	9	91
115	AM2005/0274	UK	London	faeces	9	26	1	11	24	4	92
116	AM2005/0545	UK	London	blood	1	39	3	7	31	17	83
117	AM2005/0268	UK	London	faeces	3	26	3	7	24	7	93
118	AM2005/0543	UK	London	blood	1	42	1	23	9	1	94
119	AM2005/0271	UK	London	other superficial source	1	42	1	23	9	1	94
120	AM2005/0273	UK	London	faeces	9	26	1	11	24	4	92
121	AM2005/0269	UK	London	oropharynx (including sputum/BAL)	3	26	3	7	24	7	93
122	AM2005/0266	UK	London	blood	9	26	1	11	24	4	92
123	AM2005/0282	UK	London	oropharynx (including sputum/BAL)	1	43	3	7	24	6	95
124	AM2005/0270	UK	London	faeces	9	26	1	11	37	4	96
125	AM2005/0261	UK	London	blood	9	26	1	11	24	4	92
126	AM2005/0272	UK	London	oropharynx (including sputum/BAL)	1	3	3	17	9	7	97
127	AM2005/0087	Colombia		urine	3	7	1	6	22	4	90
128	AM2005/0088	Colombia		urine	3	7	1	6	22	4	90
129	AM2005/0089	Colombia		urine	1	3	3	17	9	3	98
130	AM2005/0090	Colombia		blood	1	44	3	7	38	3	99
131	AM2005/0091	Colombia		blood	1	3	3	17	9	3	98
132	AM2005/0092	Colombia		other sterile site	1	17	2	14	23	3	100
133	AM2005/0093	Colombia		urine	10	13	1	7	23	1	101
134	AM2005/0094	Colombia		urine	9	45	3	21	24	1	102
135	AM2005/0095	Colombia		blood	1	17	2	14	23	3	100
136	AM2005/0256	UK	London	blood	2	18	5	10	26	5	103
137	AM2005/0257	UK	London	blood	2	18	5	10	26	5	103
138	AM2005/0258	UK	London	blood	1	39	3	7	31	17	83
139	AM2005/0275	UK	London	oropharynx (including sputum/BAL)	16	20	5	10	26	5	104
140	AM2005/0569	UK	London	blood	1	46	12	30	16	1	105
141	AM2005/0276	UK	London	urine	1	7	1	6	6	4	106
142	AM2005/0277	UK	London	faeces	1	7	1	6	6	4	106
143	AM2005/0280	UK	London	oropharynx (including sputum/BAL)	17	47	20	31	39	18	107
144	AM2005/0281	UK	London	faeces	17	48	21	32	40	18	108
145	AM2005/0283	UK	London	faeces	9	26	1	11	24	4	92
146	AM2005/0284	UK	London	faeces	9	26	1	11	24	4	92
147	AM2005/0286	UK	London	faeces	9	26	1	11	24	4	92
148	AM2005/0287	UK	London	faeces	3	3	1	8	41	1	109
149	AM2005/0289	UK	London	urine	1	1	18	1	5	1	110
150	AM2005/0290	UK	London	oropharynx (including sputum/BAL)	1	1	18	1	42	1	111
151	AM2005/0291	UK	London	oropharynx (including sputum/BAL)	9	26	1	11	24	4	92
152	AM2005/0292	UK	London	oropharynx (including sputum/BAL)	3	26	3	7	24	7	93
153	AM2005/0296	UK	London	faeces	1	7	1	6	6	4	106
154	AM2005/0297	UK	London	faeces	18	1	22	23	9	1	112
155	AM2005/0548	UK	London	faeces	10	49	3	7	34	3	113
156	AM2005/0549	UK	London	faeces	1	4	22	23	43	9	114
157	AM2005/0551	UK	London	oropharynx (including sputum/BAL)	1	34	22	8	23	2	115
158	AM2005/0552	UK	London	urine	19	50	3	11	27	1	116
159	AM2005/0553	UK	London	faeces	9	26	1	11	37	4	96
160	AM2005/0554	UK	London	blood	10	49	3	7	34	1	117
161	AM2005/0556	UK	London	oropharynx (including sputum/BAL)	1	4	22	23	43	9	114
162	AM2005/0557	UK	London	faeces	1	4	22	23	43	9	114
163	AM2005/0558	UK	London	oropharynx (including sputum/BAL)	1	49	10	1	44	1	118
164	AM2005/0559	UK	London	oropharynx (including sputum/BAL)	1	1	18	1	19	1	119
165	AM2005/0560	UK	London	faeces	10	49	3	7	45	3	120
166	AM2005/0561	UK	London	faeces	10	49	3	7	46	3	121
167	AM2005/0562	UK	London	faeces	1	25	4	7	47	7	122
168	AM2005/0563	UK	London	faeces	1	4	1	7	34	1	123
169	AM2005/0564	UK	London	faeces	1	24	3	7	48	6	124
170	AM2005/0565	UK	London	blood	9	26	1	11	49	4	125
171	AM2005/0566	UK	London	faeces	9	26	1	11	24	4	92
172	AM2005/0567	UK	London	oropharynx (including sputum/BAL)	3	7	1	7	50	1	126
173	AM2005/0550	UK	London	faeces	1	32	3	7	4	4	127
174	AM2005/0568	UK	London	faeces	10	49	3	7	45	3	120
175	SCS2446	UK	Glasgow	blood	1	51	22	8	36	9	128
176	SCS73001H	UK	Edinburgh	blood	1	20	4	33	4	1	129
177	SCS74663	UK	Glasgow	blood	1	52	1	3	3	1	130
178	SCS501148	UK	Scotland	blood	1	34	22	13	51	2	131
179	SCS122443V	UK	Scotland	blood	1	53	23	20	2	3	132
180	YM990131	Taiwan		urine	1	3	3	17	9	3	98
181	YM990135	Taiwan		oropharynx (including sputum/BAL)	1	3	3	17	9	3	98
182	YM990136	Taiwan		blood	1	19	12	14	23	7	133
183	YM060507	Taiwan		oropharynx (including sputum/BAL)	3	7	1	6	52	4	134
184	YM990144	Taiwan		urine	9	54	4	7	53	9	135
185	YM990145	Taiwan		oropharynx (including sputum/BAL)	1	7	3	17	9	1	136
186	YM990148	Taiwan		urine	1	3	24	17	54	3	137
187	YM990236	Taiwan		urine	1	4	22	23	55	9	138
188	YM990268	Taiwan		urine	1	4	22	23	36	9	139
189	YM060327	Taiwan		urine	1	3	3	17	54	3	140
190	YM990323	Taiwan		oropharynx (including sputum/BAL)	1	55	12	17	56	9	141
191	YM990329	Taiwan		urine	1	9	1	3	48	9	142
192	YM990444	Taiwan		blood	1	54	3	6	48	7	143
193	YM990458	Taiwan		blood	1	3	3	17	54	1	144
194	YM990490	Taiwan		urine	1	3	3	17	54	3	140
195	YM990533	Taiwan		oropharynx (including sputum/BAL)	3	7	1	6	2	4	145
196	YM020309	Taiwan		urine	1	3	3	17	54	3	140
197	YM990553	Taiwan		urine	1	22	3	7	6	7	146
198	YM990554	Taiwan		urine	1	7	3	17	57	3	147
199	YM990574	Taiwan		blood	1	56	1	11	9	3	148
200	YM990603	Taiwan		oropharynx (including sputum/BAL)	1	3	3	17	54	3	140
201	YM060177	Taiwan		urine	1	44	3	7	58	3	149
202	YM990592	Taiwan		blood	1	3	3	17	54	3	140
203	YM990593	Taiwan		other superficial source	5	57	3	10	59	7	150
204	YM990598	Taiwan		oropharynx (including sputum/BAL)	3	7	1	6	22	4	90
205	YM990599	Taiwan		urine	5	1	1	34	4	19	151
206	YM020919	Taiwan		oropharynx (including sputum/BAL)	1	3	3	17	54	3	140
207	YM990645	Taiwan		urine	1	3	3	17	54	3	140
208	YM990647	Taiwan		urine	1	3	3	17	54	3	140
209	YM990649	Taiwan		urine	1	3	3	17	54	3	140
210	YM990652	Taiwan		urine	1	4	1	23	8	9	152
211	YM990659	Taiwan		blood	1	3	3	17	54	3	140
212	YM990660	Taiwan		urine	1	3	3	17	54	3	140
213	YM990662	Taiwan		urine	1	3	3	17	54	3	140
214	YM060509	Taiwan		oropharynx (including sputum/BAL)	1	3	3	17	54	3	140
215	YM020274	Taiwan		oropharynx (including sputum/BAL)	3	7	1	6	60	4	153
216	YM020287	Taiwan		urine	1	9	12	7	61	9	154
217	YM020291	Taiwan		oropharynx (including sputum/BAL)	3	7	3	6	22	4	155
218	YM020294	Taiwan		urine	1	3	3	17	54	1	144
219	YM990275	Taiwan		urine	1	3	3	17	54	3	140
220	YM020311	Taiwan		urine	3	7	1	6	22	4	90
221	YM020649	Taiwan		other superficial source	1	22	1	19	13	7	156
222	YM020659	Taiwan		oropharynx (including sputum/BAL)	1	4	1	4	62	1	157
223	YM020671	Taiwan		blood	1	17	2	14	63	3	158
224	YM020693	Taiwan		blood	3	7	1	6	22	4	90
225	YM020709	Taiwan		oropharynx (including sputum/BAL)	3	24	4	7	24	20	159
226	YM020715	Taiwan		urine	5	1	1	34	1	21	160
227	YM020725	Taiwan		urine	1	44	12	17	15	22	161
228	YM020743	Taiwan		blood	3	7	1	6	52	4	134
229	YM060098	Taiwan		oropharynx (including sputum/BAL)	1	3	3	17	54	3	140
230	YM020948	Taiwan		blood	1	58	2	35	23	1	162
231	YM990488	Taiwan		urine	1	17	1	17	1	22	163
232	DOH15	Taiwan			20	59	1	10	3	1	164
233	DOH21	Taiwan		urine	21	60	3	3	64	7	165
234	DOH38	Taiwan			1	3	3	17	54	3	140
235	DOH40	Taiwan			1	54	3	23	1	22	166
236	DOH41	Taiwan			1	54	3	23	9	22	167
237	DOH44	Taiwan			20	59	1	10	3	1	164
238	DOH58	Taiwan			20	59	1	10	3	1	164
239	DOH60	Taiwan			1	3	3	17	57	3	168
240	DOH64	Taiwan			20	59	1	10	3	1	164
241	DOH66	Taiwan			20	59	1	10	3	1	164
242	DOH73	Taiwan			1	3	3	17	57	3	168
243	DOH74	Taiwan			20	59	1	10	3	1	164
244	DOH77	Taiwan			20	59	1	10	3	1	164
245	DOH79	Taiwan			1	9	1	3	48	7	169
246	DOH81	Taiwan			3	7	1	6	52	4	134
247	DOH85	Taiwan		urine	21	60	3	3	64	7	165
248	DOH92	Taiwan			1	9	1	3	48	7	169
249	DOH94	Taiwan			20	59	1	10	3	1	164
250	DOH95	Taiwan			1	9	1	3	48	4	170
251	DOH100	Taiwan			1	9	1	3	48	4	170
252	DOH102	Taiwan			1	4	3	23	36	9	171
253	SCS76638K	UK	Scotland	blood	22	59	4	33	3	1	172
254	DOH3	Taiwan			21	19	3	3	64	7	173
255	DOH7	Taiwan			3	7	1	6	54	4	175
256	DOH39	Taiwan			1	17	12	19	66	7	176
257	DOH54	Taiwan			20	59	1	10	3	1	164
258	DOH61	Taiwan			1	9	3	3	2	7	177
259	DOH65	Taiwan			20	59	1	10	3	1	164
260	DOH78	Taiwan			3	7	1	6	67	4	178
261	T24	India		blood	24	71	3	10	24	3	206
262	T30	India		oropharynx (including sputum/BAL)	24	71	3	10	24	3	206
263	T23	India		blood	24	71	3	10	61	3	207
264	T38	India		oropharynx (including sputum/BAL)	25	72	3	7	81	26	208
265	T27	India		oropharynx (including sputum/BAL)	9	73	3	7	27	27	209
266	T40	India		oropharynx (including sputum/BAL)	1	74	26	7	82	1	210
267	T36	India		oropharynx (including sputum/BAL)	1	3	12	10	2	9	211
268	T39	India		oropharynx (including sputum/BAL)	1	75	12	10	2	9	212
269	T25	India		oropharynx (including sputum/BAL)	10	32	3	3	83	3	213
270	T08	India		oropharynx (including sputum/BAL)	26	76	3	42	4	27	214
271	T17	India		oropharynx (including sputum/BAL)	26	76	3	42	4	27	214
272	T28	India		oropharynx (including sputum/BAL)	26	76	3	42	4	27	214
273	T29	India		oropharynx (including sputum/BAL)	26	76	3	42	4	27	214
274	T13	India		oropharynx (including sputum/BAL)	26	76	3	42	50	27	215
275	T26	India		oropharynx (including sputum/BAL)	26	77	3	42	4	27	216
276	T07	India		oropharynx (including sputum/BAL)	5	78	3	42	3	27	217
277	T31	India		vagina	3	76	3	43	1	9	218
278	T32	India		vagina	3	76	3	43	1	9	218
279	T16	India		oropharynx (including sputum/BAL)	3	79	1	42	50	9	219
280	T11	India		oropharynx (including sputum/BAL)	3	7	4	44	52	4	220
281	T22	India		oropharynx (including sputum/BAL)	3	7	4	44	52	4	220
282	T37	India		oropharynx (including sputum/BAL)	3	7	4	6	52	7	221
283	T14	India		oropharynx (including sputum/BAL)	10	7	3	6	84	4	222
284	T42	India		oropharynx (including sputum/BAL)	10	7	3	6	52	4	223
285	T41	India		oropharynx (including sputum/BAL)	10	7	3	45	52	4	224
286	F85	Taiwan			9	7	12	46	48	22	225
287	NHUE21	Taiwan	Tainan		1	80	27	10	44	9	226
288	NHUE43	Taiwan	Taoyuan		5	54	1	47	48	22	227
289	NHUE57	Taiwan			1	32	3	10	85	3	228
290	NHUE27	Taiwan	Hsinchu		1	81	3	17	57	3	229
291	NHUE36	Taiwan	Hsinchu		1	4	12	10	3	9	230
292	NHUE11	Taiwan	Tainan		27	9	1	43	23	7	231
293	MYA3404	unknown			1	16	3	7	9	3	23
294	YM060776	Taiwan		blood	1	3	3	17	54	7	179
295	YM060144	Taiwan		urine	1	61	3	17	54	3	180
296	YM060590	Taiwan		urine	1	3	3	17	54	23	181
297	YM060805	Taiwan		urine	1	3	3	17	54	24	182
298	YM060100	Taiwan		oropharynx (including sputum/BAL)	1	3	3	17	16	3	45
299	YM060559	Taiwan		blood	1	20	12	17	68	3	183
300	YM060210	Taiwan		urine	1	4	12	23	36	9	184
301	YM060302	Taiwan		other superficial source	1	62	2	23	5	1	185
302	YM060330	Taiwan		oropharynx (including sputum/BAL)	1	63	2	30	69	2	186
303	YM060371	Taiwan		blood	1	63	2	30	69	25	187
304	YM060088	Taiwan		oropharynx (including sputum/BAL)	1	33	2	30	69	25	188
305	YM060383	Taiwan		blood	9	45	3	36	24	1	189
306	YM060500	Taiwan		oropharynx (including sputum/BAL)	1	64	1	37	27	7	190
307	YM060354	Taiwan		oropharynx (including sputum/BAL)	9	54	2	10	70	9	191
308	YM060141	Taiwan		blood	1	59	1	10	3	1	192
309	YM060812	Taiwan		blood	1	17	25	3	71	1	193
310	YM060804	Taiwan		urine	1	65	3	10	2	7	194
311	YM060051	Taiwan		oropharynx (including sputum/BAL)	1	9	1	10	6	7	195
312	YM060342	Taiwan		urine	1	9	3	7	18	3	196
313	YM060040	Taiwan		oropharynx (including sputum/BAL)	1	9	1	3	48	7	169
314	YM060109	Taiwan		oropharynx (including sputum/BAL)	1	4	1	38	72	1	197
315	YM060147	Taiwan		blood	1	7	3	39	73	10	198
316	YM060792	Taiwan		urine	23	20	1	40	74	7	199
317	YM060379	Taiwan		blood	3	65	1	6	52	4	200
318	YM060325	Taiwan		oropharynx (including sputum/BAL)	3	7	4	6	75	10	201
319	YM060565	Taiwan		blood	10	7	4	6	22	4	202
320	YM060172	Taiwan		urine	22	59	4	33	3	1	172
321	YM060481	Taiwan		urine	3	7	1	6	6	4	27
322	YM060450	Taiwan		oropharynx (including sputum/BAL)	1	3	3	17	9	3	98
323	YM060451	Taiwan		oropharynx (including sputum/BAL)	1	3	3	17	9	3	98
324	YM060647	Taiwan		oropharynx (including sputum/BAL)	1	3	3	17	9	3	98
325	YM060529	Taiwan		oropharynx (including sputum/BAL)	1	3	3	17	9	3	98
326	YM060547	Taiwan		blood	1	3	3	17	9	3	98
327	YM060299	Taiwan		blood	3	7	1	6	52	4	134
328	YM060508	Taiwan		oropharynx (including sputum/BAL)	3	7	1	6	52	4	134
329	YM060512	Taiwan		oropharynx (including sputum/BAL)	3	7	1	6	52	4	134
330	YM990138	Taiwan		oropharynx (including sputum/BAL)	3	7	1	6	52	4	134
331	YM060369	Taiwan		blood	1	4	22	23	36	9	139
332	YM060102	Taiwan		oropharynx (including sputum/BAL)	1	3	3	17	54	3	140
333	YM060173	Taiwan		urine	1	3	3	17	54	3	140
334	YM990577	Taiwan		oropharynx (including sputum/BAL)	1	3	3	17	54	3	140
335	YM060828	Taiwan		blood	1	3	3	17	54	3	140
336	YM990537	Taiwan		urine	1	3	3	17	54	3	140
337	YM020273	Taiwan		oropharynx (including sputum/BAL)	1	3	3	17	54	3	140
338	YM060097	Taiwan		oropharynx (including sputum/BAL)	1	44	3	7	58	3	149
339	YM990579	Taiwan		urine	1	44	3	7	58	3	149
340	YM060136	Taiwan		blood	1	3	3	17	57	3	168
341	YM060175	Taiwan		urine	1	3	3	17	54	7	179
342	YM060146	Taiwan		other sterile site	1	33	2	30	69	25	188
343	YM060800	Taiwan		urine	3	65	1	6	52	4	200
344	NHUE10	Taiwan	Tainan		1	3	3	17	54	3	140
345	NHUE17	Taiwan	Changhua		1	44	3	7	58	3	149
346	NHUE18	Taiwan	Changhua		1	44	3	7	58	3	149
347	NHUE19	Taiwan	Changhua		1	44	3	7	58	3	149
348	NHUE22	Taiwan	Taoyuan		1	80	27	10	44	9	226
349	NHUE23	Taiwan	Taoyuan		1	3	3	17	57	3	168
350	NHUE28	Taiwan	Hsinchu		1	44	3	7	58	3	149
351	NHUE29	Taiwan	Hsinchu		1	44	3	7	58	3	149
352	NHUE30	Taiwan	Hsinchu		1	44	3	7	58	3	149
353	NHUE33	Taiwan	Hsinchu		1	44	3	7	58	3	149
354	NHUE34	Taiwan	Hsinchu		1	44	3	7	58	3	149
355	NHUE37	Taiwan	Taoyuan		1	20	12	17	68	3	183
356	NHUE39	Taiwan	Taoyuan		1	63	2	30	69	25	187
357	NHUE40	Taiwan	Taoyuan		1	44	3	7	58	3	149
358	NHUE41	Taiwan	Taoyuan		5	54	1	47	48	22	227
359	NHUE42	Taiwan	Taoyuan		1	4	22	23	36	9	139
360	NHUE48	Taiwan	Kaohsiung		1	3	3	17	54	3	140
361	NHUE50	Taiwan	Kaohsiung		5	54	1	47	48	22	227
362	NHUE52	Taiwan	Kaohsiung		9	54	2	10	70	9	191
363	NHUE56	Taiwan	Miaoli		1	3	3	17	54	3	140
364	42	Brazil	Sao Paulo	blood	1	24	3	7	24	6	232
365	35	Brazil	Sao Paulo	blood	1	24	3	7	24	7	233
366	1b	Brazil	Campinas	blood	1	7	4	11	4	3	234
367	10b	Brazil	Campinas	blood	1	7	4	11	51	3	235
368	2a	Brazil	Campinas	other sterile site	1	7	4	11	50	3	236
369	8a	Brazil	Campinas	blood	1	7	1	6	52	4	237
370	12a	Brazil	Campinas	blood	1	7	4	6	52	4	238
371	7b	Brazil	Campinas	blood	1	7	4	6	52	4	238
372	5a	Brazil	Campinas	blood	1	24	3	7	53	6	239
373	37	Brazil	Sao Paulo	blood	1	24	3	7	47	6	240
374	10a	Brazil	Campinas	blood	1	7	4	11	19	3	241
375	29	Brazil	Sao Paulo	blood	1	17	3	7	1	3	242
376	8b	Brazil	Campinas	other sterile site	1	7	1	6	84	4	243
377	17	Brazil	Campinas	other sterile site	1	7	4	6	67	6	244
378	13a	Brazil	Campinas	blood	3	7	4	6	84	4	245
379	9a	Brazil	Campinas	other sterile site	10	58	4	8	31	3	246
380	9c	Brazil	Campinas	blood	10	58	4	8	3	3	247
381	12b	Brazil	Campinas	blood	1	7	4	6	84	4	248
382	3a	Brazil	Campinas	blood	1	29	4	1	51	1	249
383	38	Brazil	Sao Paulo		1	82	3	7	24	6	250
384	30	Brazil	Sao Paulo		1	7	4	11	76	3	251
385	40	Brazil	Sao Paulo		1	66	3	7	9	7	252
386	34	Brazil	Sao Paulo		1	83	1	11	2	3	253
387	31	Brazil	Sao Paulo		3	4	4	7	77	7	254
388	24	Brazil	Campinas		3	1	4	11	19	1	255
389	12c	Brazil	Campinas		1	1	18	1	31	1	256
390	9b	Brazil	Campinas		10	58	4	8	31	3	246
391	3b	Brazil	Campinas		28	84	28	7	86	28	258
392	18	Brazil	Campinas		30	85	30	7	88	29	259
393	28	Brazil	Sao Paulo		3	86	12	11	73	3	260
394	23	Brazil	Campinas		1	87	3	7	89	6	261
395	15	Brazil	Campinas		1	24	3	7	90	6	262
396	32	Brazil	Sao Paulo		1	7	4	11	76	7	263
397	4a	Brazil	Campinas		3	4	4	17	77	4	264
398	2b	Brazil	Campinas		3	58	4	13	76	1	265
399	19	Brazil	Campinas		1	49	18	1	31	1	266
400	7a	Brazil	Campinas		29	48	29	48	87	30	267
401	21	Brazil	Campinas		3	39	3	7	90	7	268
402	BZR-2	China	Beijing	oropharynx (including sputum/BAL)	1	3	3	17	16	7	269
403	BZR-3	China	Beijing	other superficial source	1	7	22	7	31	9	270
404	BZR-4	China	Beijing	oropharynx (including sputum/BAL)	1	7	22	17	85	31	271
405	BZR-7	China	Beijing	oropharynx (including sputum/BAL)	3	7	3	33	2	7	272
406	BZR-14	China	Beijing	urine	1	7	4	17	91	7	273
407	BZR-20	China	Beijing	faeces	1	7	3	17	63	7	274
408	BZR-22	China	Beijing	urine	1	1	18	1	50	1	275
409	BZR-25	China	Beijing	oropharynx (including sputum/BAL)	1	4	22	23	85	9	276
410	BZR-31	China	Beijing	oropharynx (including sputum/BAL)	1	4	22	23	85	1	277
411	BZR-36	China	Beijing	oropharynx (including sputum/BAL)	1	7	4	17	85	7	278
412	BZR-38	China	Beijing	blood	1	9	4	3	2	7	279
413	BZR-39	China	Beijing	oropharynx (including sputum/BAL)	1	22	22	17	2	7	280
414	BZR-41	China	Beijing	urine	1	7	4	17	85	7	278
415	BZR-51	China	Beijing	oropharynx (including sputum/BAL)	1	88	22	3	85	1	281
416	BZR-52	China	Beijing	urine	1	61	4	11	4	7	282
417	BZR-53	China	Beijing	other superficial source	1	9	3	17	2	22	283
418	BZR-54	China	Beijing	faeces	1	7	12	41	2	7	284
419	BZR-56	China	Beijing	other superficial source	1	22	4	19	50	7	285
420	BZR-61	China	Beijing	oropharynx (including sputum/BAL)	10	7	3	33	2	7	286
421	BZR-62	China	Beijing	urine	1	44	12	7	31	22	287
422	BZR-63	China	Beijing	vagina	1	61	3	14	2	7	288
423	BZR-64	China	Beijing	oropharynx (including sputum/BAL)	31	17	4	43	4	32	289
424	BZR-66	China	Beijing	urine	9	89	4	23	92	2	290
425	BZR-67	China	Beijing	faeces	1	9	4	3	2	7	279
426	BZR-68	China	Beijing	oropharynx (including sputum/BAL)	1	1	18	36	50	1	291
427	BZR-69	China	Beijing	vagina	10	7	3	38	85	22	292
428	BZR-70	China	Beijing	oropharynx (including sputum/BAL)	1	44	12	49	31	2	293
429	BZR-71	China	Beijing	oropharynx (including sputum/BAL)	1	44	12	7	48	7	294
430	BZR-73	China	Beijing	oropharynx (including sputum/BAL)	10	7	3	33	85	22	295
431	BZR-74	China	Beijing	oropharynx (including sputum/BAL)	1	7	4	17	89	7	296
432	BZR-75	China	Beijing	oropharynx (including sputum/BAL)	1	3	3	7	16	3	297
433	BZR-76	China	Beijing	vagina	3	27	3	7	77	7	298
434	BZR-78	China	Beijing	oropharynx (including sputum/BAL)	1	4	22	23	85	1	277
435	BZR-79	China	Beijing	oropharynx (including sputum/BAL)	1	16	4	11	9	1	299
436	BZR-80	China	Beijing	oropharynx (including sputum/BAL)	1	22	3	7	2	7	300
437	BZR-81	China	Beijing	oropharynx (including sputum/BAL)	1	7	4	17	50	7	301
438	BZR-82	China	Beijing	oropharynx (including sputum/BAL)	10	7	4	6	2	10	302
439	BZR-84	China	Beijing	faeces	1	9	4	3	2	7	279
440	BZR-85	China	Beijing	oropharynx (including sputum/BAL)	1	49	4	3	2	7	303
441	BZR-87	China	Beijing	oropharynx (including sputum/BAL)	26	44	4	23	16	1	304
442	BZR-88	China	Beijing	oropharynx (including sputum/BAL)	1	9	22	24	85	9	305
443	BZR-89	China	Beijing	oropharynx (including sputum/BAL)	1	7	3	40	16	3	306
444	BZR-90	China	Beijing	oropharynx (including sputum/BAL)	1	9	4	3	2	7	279
445	BZR-92	China	Beijing	urine	26	2	4	23	62	2	307
446	BZR-95	China	Beijing	oropharynx (including sputum/BAL)	1	9	4	3	50	7	308
447	BZR-97	China	Beijing	faeces	1	4	22	23	85	2	309
448	BZR-98	China	Beijing	urine	10	4	4	41	77	4	310
449	BZR-99	China	Beijing	oropharynx (including sputum/BAL)	1	1	4	1	50	1	311
450	BZR-100	China	Beijing	urine	3	7	3	33	2	22	312
451	BZR-103	China	Beijing	urine	1	9	4	3	2	7	279
452	BZR-104	China	Beijing	oropharynx (including sputum/BAL)	1	7	4	17	53	7	313
453	BZR-105	China	Beijing	vagina	32	88	22	3	85	9	314
454	BZR-106	China	Beijing	oropharynx (including sputum/BAL)	1	9	4	19	50	7	315
455	BZR-115	China	Beijing	other superficial source	1	9	12	17	2	2	316
456	BZR-116	China	Beijing	other superficial source	1	1	4	9	50	1	317
457	BZR-117	China	Beijing	oropharynx (including sputum/BAL)	3	4	4	41	77	4	318
458	BZR-119	China	Beijing	oropharynx (including sputum/BAL)	10	7	3	33	2	22	319
459	BZR-120	China	Beijing	oropharynx (including sputum/BAL)	1	1	3	19	2	7	320
460	09H1006	China	Harbin, Heilongjiang Province	blood	1	4	12	23	43	9	321
461	09H1015	China	Harbin, Heilongjiang Province	other superficial source	1	7	12	50	9	3	322
462	09H1016	China	Harbin, Heilongjiang Province	blood	1	7	12	50	9	3	322
463	09H1019	China	Harbin, Heilongjiang Province	blood	1	7	12	50	9	3	322
464	09H1021	China	Harbin, Heilongjiang Province	other superficial source	1	90	3	50	24	3	323
465	09H1023	China	Harbin, Heilongjiang Province	blood	9	90	3	50	12	3	324
466	10H1048	China	Harbin, Heilongjiang Province	other superficial source	1	4	22	23	43	9	114
467	10H1084	China	Harbin, Heilongjiang Province	blood	1	4	12	23	3	9	325
468	10H1085	China	Harbin, Heilongjiang Province	blood	1	9	1	3	48	7	169
469	10H1086	China	Harbin, Heilongjiang Province	blood	31	1	1	34	5	21	326
470	10H1087	China	Harbin, Heilongjiang Province	blood	1	4	12	23	36	1	327
471	10H1088	China	Harbin, Heilongjiang Province	blood	33	91	29	51	93	33	328
472	10H1091	China	Harbin, Heilongjiang Province	other superficial source	33	91	29	51	93	33	328
473	10H1092	China	Harbin, Heilongjiang Province	blood	9	90	3	50	24	3	329
474	09HX010	China	Chengdu, Sichuan province	blood	1	44	12	7	48	22	330
475	09HX011	China	Chengdu, Sichuan province	blood	1	22	12	17	60	22	331
476	09HX015	China	Chengdu, Sichuan province	blood	1	1	1	10	9	3	332
477	09HX016	China	Chengdu, Sichuan province	blood	1	4	12	23	43	9	321
478	10HX030	China	Chengdu, Sichuan province	blood	1	44	12	7	94	22	333
479	10HX043	China	Chengdu, Sichuan province	blood	9	7	3	3	1	9	334
480	10HX044	China	Chengdu, Sichuan province	other superficial source	9	7	3	3	9	1	335
481	10HX049	China	Chengdu, Sichuan province	blood	1	9	12	17	2	22	336
482	10HX058	China	Chengdu, Sichuan province	blood	1	44	1	7	38	3	337
483	10HX073	China	Chengdu, Sichuan province	blood	1	44	12	7	48	22	330
484	10HX081	China	Chengdu, Sichuan province	other sterile site	1	9	12	17	2	3	338
485	09TZ009	China	Tianjin	other superficial source	1	54	3	3	95	3	339
486	09TZ029	China	Tianjin	other superficial source	20	59	1	10	3	1	164
487	09TZ030	China	Tianjin	oropharynx (including sputum/BAL)	1	57	31	10	8	7	340
488	09TZ034	China	Tianjin	other superficial source	3	4	1	41	77	7	341
489	09TZ035	China	Tianjin	other superficial source	1	92	1	11	9	3	342
490	10TZ037	China	Tianjin	blood	5	16	3	7	48	21	343
491	10TZ071	China	Tianjin	other superficial source	1	17	2	14	1	3	344
492	09PU013	China	Beijing	other superficial source	17	93	29	3	93	30	345
493	09PU016	China	Beijing	other superficial source	3	4	1	41	77	4	346
494	09PU029	China	Beijing	other superficial source	1	4	1	7	48	1	347
495	09PU030	China	Beijing	other superficial source	1	89	1	7	48	9	348
496	09PU031	China	Beijing	blood	1	22	12	17	60	22	331
497	09PU032	China	Beijing	blood	1	44	3	7	38	3	99
498	09PU034	China	Beijing	other superficial source	1	90	3	7	96	3	349
499	09PU038	China	Beijing	other superficial source	1	3	1	7	48	1	350
500	09PU039	China	Beijing	other superficial source	1	9	1	3	97	7	351
501	10PU099	China	Beijing	other superficial source	1	22	12	17	60	22	331
502	10PU103	China	Beijing	other superficial source	1	61	1	11	4	3	352
503	10PU118	China	Beijing	other superficial source	1	9	12	7	98	3	353
504	10PU129	China	Beijing	blood	3	1	4	34	1	21	354
505	10PU152	China	Beijing	other superficial source	1	9	1	3	34	7	355
506	10PU154	China	Beijing	blood	1	9	1	3	48	7	169
507	10PU173	China	Beijing	urine	1	90	1	10	1	7	356
508	10PU174	China	Beijing	other superficial source	1	90	1	10	1	7	356
509	F2011z016	Taiwan	Taipei	blood	1	3	3	17	99	3	357
510	F2012e070	Taiwan	Taipei	blood	1	3	12	7	2	9	358
511	F2012h009	Taiwan	Taipei	blood	1	17	2	14	100	3	359
512	F2012d056	Taiwan	Taipei	blood	1	18	12	17	68	3	360
513	F2012a024	Taiwan	Taipei	blood	1	20	12	17	68	1	361
514	F2012g056	Taiwan	Taipei	blood	1	22	4	3	4	3	362
515	F2011y035	Taiwan	Taipei	blood	1	34	2	8	23	2	363
516	F2012i019	Taiwan	Taipei	blood	1	94	3	7	101	3	364
517	F2012f012	Taiwan	Taipei	blood	1	94	3	7	102	3	365
518	F2011ac092	Taiwan	Taipei	blood	1	94	3	21	101	3	366
519	F2012e065	Taiwan	Taipei	blood	1	94	32	7	101	3	367
520	F2012g047	Taiwan	Taipei	blood	1	95	4	4	50	1	368
521	F2012h091	Taiwan	Taipei	blood	1	96	33	7	103	34	369
522	F2012f029	Taiwan	Taipei	blood	1	97	3	7	1	3	370
523	F2012h014	Taiwan	Taipei	blood	3	7	12	52	1	1	371
524	F2012g083	Taiwan	Taipei	blood	5	3	3	7	48	4	372
525	F2012b086	Taiwan	Taipei	blood	5	57	3	10	31	7	373
526	F2012c020	Taiwan	Taipei	blood	5	61	3	11	68	3	374
527	F2013a028	Taiwan	Taipei	blood	9	7	12	52	3	22	375
528	F2013a013	Taiwan	Taipei	blood	9	7	12	52	48	22	376
529	F2013a053	Taiwan	Taipei	blood	34	7	1	6	52	4	377
530	F2011ah032	Taiwan	Taipei	blood	1	9	3	23	36	9	257
531	F2011x087	Taiwan	Taipei	blood	35	96	34	7	103	34	378
532	F2011ah028	Taiwan	Taipei	blood	1	44	12	7	94	35	379
533	F2011v094	Taiwan	Taipei	blood	1	22	1	53	24	7	380
534	F2011v097	Taiwan	Taipei	blood	5	61	3	11	68	36	381
535	F2011u085	Taiwan	Taipei	blood	1	32	3	14	57	1	382
536	F2011x051	Taiwan	Taipei	blood	1	3	3	17	9	1	383
537	F2011aa040	Taiwan	Taipei	blood	3	7	1	6	52	10	384
538	F2011q069	Taiwan	Taipei	blood	1	7	12	3	104	3	385
539	F2011af026	Taiwan	Taipei	blood	1	4	22	54	36	9	386
540	F2012g066	Taiwan	Taipei	blood	1	60	22	19	102	7	387
541	F2013a014	Taiwan	Taipei	blood	1	3	3	17	9	23	388
542	F2013a087	Taiwan	Taipei	blood	1	98	3	17	54	3	389
543	AJ17	Korea	Gwanju	blood	36	99	1	55	23	37	390
544	AJ43	Korea	Gwanju	blood	36	100	4	56	23	37	391
545	AJ71	Korea	Gwanju	blood	3	7	1	6	51	4	392
546	AMC55	Korea	Gwanju	blood	37	100	1	56	23	37	393
547	BS52	Korea	Gwanju	blood	1	9	12	17	60	22	394
548	C1502	Korea	Gwanju	blood	36	101	1	56	23	37	395
549	C3765	Korea	Gwanju	other superficial source	3	26	3	7	9	7	396
550	C4565	Korea	Gwanju	blood	37	100	4	14	23	37	397
551	C5219	Korea	Gwanju	blood	1	100	4	14	23	1	398
552	C7219	Korea	Gwanju	blood	1	102	3	11	48	22	399
553	C7850	Korea	Gwanju	blood	5	89	3	23	18	4	400
554	C7852	Korea	Gwanju	blood	1	9	22	23	36	9	401
555	C9904	Korea	Gwanju	blood	36	101	4	56	23	37	402
556	C10054	Korea	Gwanju	oropharynx (including sputum/BAL)	15	91	29	7	105	38	403
557	C10056	Korea	Gwanju	blood	1	19	2	14	100	3	404
558	C10794	Korea	Gwanju	blood	1	32	12	10	95	9	405
559	SM11	Korea	Gwanju	blood	1	3	3	17	106	3	406
560	SM49	Korea	Gwanju	blood	36	4	4	56	23	37	407
561	CL-04/12	Spain	Madrid	animal	1	103	4	3	107	4	408
562	ZRCT6	China	Beijing		32	104	12	3	17	2	409
563	ZRCT9	China	Beijing		1	105	3	9	92	1	410
564	ZRCT27	China	Beijing		1	7	12	7	18	22	411
565	ZRCT38	China	Beijing	oropharynx (including sputum/BAL)	1	9	4	3	92	7	412
566	CYCT1	China	Beijing	faeces	17	93	35	57	108	30	413
567	CYCT2	China	Beijing	faeces	1	44	3	7	109	3	414
568	FXCT1	China	Beijing	blood	1	9	4	3	48	7	415
569	569	China	Shanghai	urine	10	4	1	41	117	4	503
570	570	China	Shanghai	urine	10	4	1	41	77	4	504
571	571	China	Shanghai	urine	10	4	1	41	77	4	504
572	572	China	Shanghai	oropharynx (including sputum/BAL)	26	7	12	52	119	22	505
573	573	China	Shanghai	oropharynx (including sputum/BAL)	9	7	12	46	119	22	506
574	574	China	Shanghai	urine	9	7	12	52	119	22	507
575	575	China	Shanghai	oropharynx (including sputum/BAL)	9	7	12	52	119	22	507
576	576	China	Shanghai	oropharynx (including sputum/BAL)	9	7	12	52	119	22	507
577	577	China	Shanghai	oropharynx (including sputum/BAL)	9	7	12	52	119	22	507
578	578	China	Shanghai	oropharynx (including sputum/BAL)	9	7	12	52	119	22	507
579	579	China	Shanghai	other superficial source	9	7	12	52	119	22	507
580	580	China	Shanghai	blood	9	7	12	52	119	22	507
581	581	China	Shanghai	oropharynx (including sputum/BAL)	9	7	12	52	119	22	507
582	582	China	Shanghai	urine	9	7	12	52	119	22	507
583	583	China	Shanghai	oropharynx (including sputum/BAL)	9	7	12	52	119	22	507
584	584	China	Shanghai	urine	9	7	12	52	119	22	507
585	585	China	Shanghai	other sterile site	9	7	12	52	119	22	507
586	586	China	Shanghai	urine	9	7	12	52	119	22	507
587	587	China	Shanghai	urine	9	7	3	3	54	1	508
588	588	China	Shanghai	urine	9	7	3	3	54	1	508
589	589	China	Shanghai	urine	9	7	3	3	54	1	508
590	590	China	Shanghai	other superficial source	9	3	1	7	120	3	509
591	591	China	Shanghai	other superficial source	1	120	1	7	24	3	510
592	592	China	Shanghai	oropharynx (including sputum/BAL)	1	16	3	4	24	3	511
593	593	China	Shanghai	urine	32	88	12	3	2	9	512
594	594	China	Shanghai	oropharynx (including sputum/BAL)	1	121	3	11	24	9	513
595	595	China	Shanghai	urine	1	32	1	7	72	1	514
596	596	China	Shanghai	other superficial source	1	50	3	50	50	1	515
597	597	China	Shanghai	oropharynx (including sputum/BAL)	1	7	1	63	24	7	516
598	598	China	Shanghai	faeces	1	20	12	7	68	3	517
599	599	China	Shanghai	oropharynx (including sputum/BAL)	1	60	12	19	121	7	518
600	600	China	Shanghai	oropharynx (including sputum/BAL)	3	32	1	41	77	4	519
601	601	China	Shanghai	other superficial source	1	3	1	7	72	1	520
602	602	China	Shanghai	urine	1	3	1	7	72	1	520
603	603	China	Shanghai	other sterile site	1	3	1	7	72	1	520
604	604	China	Shanghai	other sterile site	1	3	1	7	72	1	520
605	605	China	Shanghai	oropharynx (including sputum/BAL)	9	16	3	3	9	1	521
606	606	China	Shanghai	blood	1	44	1	7	58	3	522
607	607	China	Shanghai	urine	1	44	1	7	58	3	522
608	608	China	Shanghai	oropharynx (including sputum/BAL)	1	22	2	14	53	3	523
609	609	China	Shanghai	oropharynx (including sputum/BAL)	1	17	2	14	60	43	524
610	610	China	Shanghai	faeces	1	7	1	17	24	7	525
611	611	China	Shanghai	urine	1	7	1	17	24	7	525
612	612	China	Shanghai	faeces	1	7	1	17	24	42	526
613	613	China	Shanghai	oropharynx (including sputum/BAL)	1	92	3	38	107	1	527
614	614	China	Shanghai	oropharynx (including sputum/BAL)	1	7	40	10	5	1	528
615	615	China	Shanghai	oropharynx (including sputum/BAL)	9	90	3	7	94	1	529
616	616	China	Shanghai	urine	1	45	3	21	41	3	530
617	617	China	Shanghai	oropharynx (including sputum/BAL)	1	49	1	64	77	1	531
618	618	China	Shanghai	urine	1	122	12	7	94	22	532
619	619	China	Shanghai	faeces	35	96	33	7	103	34	533
620	620	China	Shanghai	urine	1	7	3	13	6	44	534
621	K2	Singapore	Asia	blood	1	7	22	52	92	7	499
622	622	Singapore	Asia	blood	1	7	3	3	92	1	535
623	623	Singapore	Asia	blood	1	7	3	52	50	7	536
624	624	Singapore	Asia	blood	1	7	22	52	92	7	499
625	625	Singapore	Asia	blood	1	7	22	52	50	7	536
626	626	Singapore	Asia	other sterile site	1	7	22	52	92	2	538
627	627	Singapore	Asia	blood	1	7	22	52	13	7	539
628	628	Singapore	Asia	blood	26	7	22	52	13	7	540
629	629	Singapore	Asia	blood	26	7	22	52	50	2	541
630	630	Singapore	Asia	blood	26	7	22	52	92	7	542
631	631	Singapore	Asia	blood	26	7	22	52	50	7	543
632	632	Singapore	Asia	blood	26	7	22	52	92	2	544
633	633	Singapore	Asia	blood	1	13	22	52	92	2	545
634	F2014f003	Taiwan	Taipei	blood	9	7	22	46	119	22	546
635	F2012d070-1	Taiwan	Taipei	blood	5	7	3	23	48	4	547
636	F2011a001	Taiwan	Taipei	blood	1	3	3	17	122	3	548
637	F2011v063-1	Taiwan	Taipei	blood	1	124	2	14	60	3	549
638	F2011v063-2	Taiwan	Taipei	blood	1	17	2	14	100	7	550
639	F2013h045	Taiwan	Taipei	blood	9	54	4	38	70	9	551
640	F2013d100-1	Taiwan	Taipei	blood	5	125	3	65	27	7	552
641	F2013d100-2	Taiwan	Taipei	blood	5	126	3	65	27	7	553
642	F2013d100-3	Taiwan	Taipei	blood	1	4	22	7	36	9	554
643	F2013e038-1	Taiwan	Taipei	blood	1	122	3	7	58	7	555
644	F2014b094	Taiwan	Taipei	blood	1	127	22	21	57	7	556
645	F2013g055	Taiwan	Taipei	blood	1	7	3	3	48	22	557
646	F2013g096	Taiwan	Taipei	blood	1	4	22	23	78	9	558
647	F2014a077	Taiwan	Taipei	blood	9	54	4	10	70	9	559
648	F2014e100-2	Taiwan	Taipei	blood	1	32	3	17	54	3	560
649	F2014a078	Taiwan	Taipei	blood	3	60	41	19	123	3	561
650	F2014f082-1	Taiwan	Taipei	blood	1	4	22	23	36	2	562
651	F2014c063-1	Taiwan	Taipei	blood	1	7	1	6	52	10	563
652	F2011p080-2	Taiwan	Taipei	blood	1	50	42	66	5	3	564
653	F2011r094	Taiwan	Taipei	blood	1	2	42	67	5	7	565
654	F2011r078-1	Taiwan	Taipei	blood	1	2	42	66	5	3	566
655	F2011s052	Taiwan	Taipei	blood	1	2	9	67	5	1	567
656	F2013c089	Taiwan	Taipei	blood	1	50	9	67	5	3	568
657	F2011p080-1	Taiwan	Taipei	blood	1	2	42	66	31	3	569
658	F2011q049-2	Taiwan	Taipei	blood	1	50	42	66	31	3	570
659	F2014e026	Taiwan	Taipei	blood	1	56	1	68	9	3	571
660	C4_HNLS_M_11_HP	China	Hainan	oropharynx (including sputum/BAL)	1	16	3	7	9	3	23
661	30_HNHK_M_38_PT	China	Hainan	oropharynx (including sputum/BAL)	1	44	3	7	58	3	149
662	BT20_hn_m_28_Pt	China	Hainan	oropharynx (including sputum/BAL)	1	44	3	7	58	3	149
663	C2_HNLS_M_10_HP	China	Hainan	oropharynx (including sputum/BAL)	1	44	3	7	58	3	149
664	C29_HNLS_W_60_HP	China	Hainan	oropharynx (including sputum/BAL)	1	44	3	7	58	3	149
665	HY8_hn_m_75_Pt	China	Hainan	oropharynx (including sputum/BAL)	3	7	4	6	52	4	203
666	DZ29_hn_m_8_Pt	China	Hainan	oropharynx (including sputum/BAL)	1	44	12	7	48	22	330
667	15_HNHK_M_76_PT	China	Hainan	oropharynx (including sputum/BAL)	1	22	12	17	60	22	331
668	19_HNSY_M_82_PT	China	Hainan	oropharynx (including sputum/BAL)	1	22	12	17	60	22	331
669	33_HNHK_W_79_PT	China	Hainan	oropharynx (including sputum/BAL)	1	22	12	17	60	22	331
670	DFG118_hn_f_61_Pt	China	Hainan	oropharynx (including sputum/BAL)	1	22	12	17	60	22	331
671	26_HNHK_W_79_PT	China	Hainan	oropharynx (including sputum/BAL)	1	9	12	17	2	22	336
672	17_HNSY_M_64_PT	China	Hainan	oropharynx (including sputum/BAL)	5	16	3	7	48	21	343
673	C30_HNLS_M_10_HP	China	Hainan	oropharynx (including sputum/BAL)	3	4	1	41	77	4	346
674	DZ11_hn_m_2_Pt	China	Hainan	oropharynx (including sputum/BAL)	3	4	1	41	77	4	346
675	DZ50_hn_m_94_Pt	China	Hainan	oropharynx (including sputum/BAL)	3	4	1	41	77	4	346
676	DZ35_hn_m_28_Pt	China	Hainan	oropharynx (including sputum/BAL)	1	89	1	7	48	9	348
677	C28_HNLS_W_57_HP	China	Hainan	oropharynx (including sputum/BAL)	1	9	1	3	97	7	351
678	HY10_hn_m_53_Pt	China	Hainan	oropharynx (including sputum/BAL)	5	61	3	11	68	3	374
679	22_HNWC_M_89_PT	China	Hainan	oropharynx (including sputum/BAL)	1	9	12	17	60	22	394
680	3_HNHK_w_90_PT	China	Hainan	oropharynx (including sputum/BAL)	1	9	12	17	60	22	394
681	4_HNHK_w_65_PT	China	Hainan	oropharynx (including sputum/BAL)	1	9	12	17	60	22	394
682	9_HNHK_M_57_PT	China	Hainan	oropharynx (including sputum/BAL)	1	9	12	17	60	22	394
683	C21_HNLS_M_18_HP	China	Hainan	oropharynx (including sputum/BAL)	1	9	12	17	60	22	394
684	C23_HNLS_W_86_HP	China	Hainan	oropharynx (including sputum/BAL)	1	9	12	17	60	22	394
685	C3_HNLS_M_19_HP	China	Hainan	oropharynx (including sputum/BAL)	1	9	12	17	60	22	394
686	27_HNHK_M_52_PT	China	Hainan	oropharynx (including sputum/BAL)	1	3	3	10	3	3	416
687	C18_HNLS_M_26_HP	China	Hainan	oropharynx (including sputum/BAL)	1	7	1	7	23	3	418
688	NK191_hn_m_28_Pt	China	Hainan	oropharynx (including sputum/BAL)	1	7	1	7	38	3	419
689	DZ49_hn_m_85_Pt	China	Hainan	oropharynx (including sputum/BAL)	1	7	2	14	100	3	420
690	C16_HNLS_M_43_HP	China	Hainan	oropharynx (including sputum/BAL)	1	7	3	7	58	3	421
691	C17_HNLS_W_60_HP	China	Hainan	oropharynx (including sputum/BAL)	1	7	3	7	58	7	422
692	8_HNHK_M_59_PT	China	Hainan	oropharynx (including sputum/BAL)	1	7	12	17	24	7	423
693	WZS1_gd_f_42_Pt	China	Hainan	oropharynx (including sputum/BAL)	1	7	22	10	24	1	424
694	11_HNHK_M_63_PT	China	Hainan	oropharynx (including sputum/BAL)	1	9	3	17	85	7	425
695	DFR36_hn_m_46_Pt	China	Hainan	oropharynx (including sputum/BAL)	1	9	3	14	60	22	427
696	2_HNHK_M_79_PT	China	Hainan	oropharynx (including sputum/BAL)	1	9	12	17	60	3	428
697	6_HNHK_M_66_PT	China	Hainan	oropharynx (including sputum/BAL)	1	9	12	17	26	22	429
698	BT10_hn_Li_m_40_Pt	China	Hainan	oropharynx (including sputum/BAL)	1	9	12	14	60	22	430
699	DFG11_sc_m_75_Pt	China	Hainan	oropharynx (including sputum/BAL)	1	9	12	14	60	22	430
700	DFG14_gx_Z_m_58_Pt	China	Hainan	oropharynx (including sputum/BAL)	1	9	12	14	60	22	430
701	HY51	China	Hainan	oropharynx (including sputum/BAL)	1	9	12	14	60	22	430
702	DFG56_sc_m_43_Pt	China	Hainan	oropharynx (including sputum/BAL)	1	9	12	62	60	22	432
703	DZ56_hn_m_76_Pt	China	Hainan	oropharynx (including sputum/BAL)	1	9	12	17	85	22	433
704	C22_HNLS_W_20_HP	China	Hainan	oropharynx (including sputum/BAL)	1	9	22	17	60	22	434
705	20_HNWC_W_30_PT	China	Hainan	oropharynx (including sputum/BAL)	1	16	1	3	9	1	435
706	29_HNHK_W_76_PT	China	Hainan	oropharynx (including sputum/BAL)	1	17	1	10	9	1	436
707	DFR21_hn_m_54_Pt	China	Hainan	oropharynx (including sputum/BAL)	1	22	1	19	4	7	437
708	C25_HNLS_W_41_HP	China	Hainan	oropharynx (including sputum/BAL)	1	22	3	7	85	22	438
709	DFT87_hn_f_47_Pt	China	Hainan	oropharynx (including sputum/BAL)	1	22	3	7	72	7	439
710	DZ90_hn_m_90_Pt	China	Hainan	oropharynx (including sputum/BAL)	1	22	3	17	9	22	440
711	32_HNHK_M_62_PT	China	Hainan	oropharynx (including sputum/BAL)	1	22	12	17	60	7	441
712	5_HNHK_M_69_PT	China	Hainan	oropharynx (including sputum/BAL)	1	22	12	17	53	7	442
713	C13_HNLS_W_80_HP	China	Hainan	oropharynx (including sputum/BAL)	1	22	12	17	60	31	443
714	DFR52_hn_f_31_Pt	China	Hainan	oropharynx (including sputum/BAL)	1	22	12	14	60	7	444
715	DZ73_hn_f_29_Pt	China	Hainan	oropharynx (including sputum/BAL)	1	26	3	3	48	3	445
716	C38_HNLS_W_66_HP	China	Hainan	oropharynx (including sputum/BAL)	1	44	3	7	58	22	446
717	SYL5_2_14_hn_f_65_Pt	China	Hainan	oropharynx (including sputum/BAL)	1	44	12	21	94	22	449
718	NK161_hn_f_72_Pt	China	Hainan	oropharynx (including sputum/BAL)	1	53	3	20	23	41	450
719	NK204_hn_f_90_Pt	China	Hainan	oropharynx (including sputum/BAL)	1	56	1	59	9	3	451
720	C34_HNLS_M_39_HP	China	Hainan	oropharynx (including sputum/BAL)	1	57	1	23	60	40	452
721	SY1_hn_m_46_Pt	China	Hainan	oropharynx (including sputum/BAL)	1	58	36	7	68	39	453
722	NK211_hn_m_75_Pt	China	Hainan	oropharynx (including sputum/BAL)	1	60	12	7	111	3	454
723	SYL2_1_13_hn_m_72_Pt	China	Hainan	oropharynx (including sputum/BAL)	1	61	1	11	4	1	455
724	C36_HNLS_W_56_HP	China	Hainan	oropharynx (including sputum/BAL)	1	89	4	60	85	1	456
725	SY5_hn_m_89_Pt	China	Hainan	oropharynx (including sputum/BAL)	1	89	4	38	94	3	457
726	DZ79_hn_f_68_Pt	China	Hainan	oropharynx (including sputum/BAL)	1	90	3	7	9	1	458
727	SYL4_1_39_hn_f_75_Pt	China	Hainan	oropharynx (including sputum/BAL)	1	90	3	7	2	1	459
728	SYL3_1_32_hn_m_72_Pt	China	Hainan	oropharynx (including sputum/BAL)	1	90	12	7	4	1	460
729	DFR48_hn_m_59_Pt	China	Hainan	oropharynx (including sputum/BAL)	1	92	1	7	9	1	461
730	C11_HNLS_W_86_HP	China	Hainan	oropharynx (including sputum/BAL)	1	102	3	11	48	3	462
731	NK136_hn_m_4_Pt	China	Hainan	oropharynx (including sputum/BAL)	1	108	3	3	9	3	463
732	DFT6_hn_m_8_Pt	China	Hainan	oropharynx (including sputum/BAL)	1	118	38	14	2	22	464
733	DFT81_hn_f_1_Pt	China	Hainan	oropharynx (including sputum/BAL)	1	109	12	17	56	9	465
734	DZ85_hn_m_76_Pt	China	Hainan	oropharynx (including sputum/BAL)	1	109	12	17	56	9	465
735	DZ65_hn_m_71_Pt	China	Hainan	oropharynx (including sputum/BAL)	1	110	39	33	3	7	466
736	WC91	China	Hainan	oropharynx (including sputum/BAL)	1	110	39	33	4	7	467
737	NK202_hn_f_43_Pt	China	Hainan	oropharynx (including sputum/BAL)	1	111	39	33	3	7	468
738	21_HNWC_M_63_PT	China	Hainan	oropharynx (including sputum/BAL)	1	112	3	7	68	3	469
739	16_HNHK_w_25_PT	China	Hainan	oropharynx (including sputum/BAL)	1	112	36	7	68	3	470
740	12_HNHK_w_25_PT	China	Hainan	oropharynx (including sputum/BAL)	1	113	12	19	116	1	471
741	C27_HNSY_M_26_HP	China	Hainan	oropharynx (including sputum/BAL)	1	22	1	58	52	4	472
742	18_HNSY_W_88_PT	China	Hainan	oropharynx (including sputum/BAL)	1	116	3	38	2	9	473
743	25_HNSY_W_87_PT	China	Hainan	oropharynx (including sputum/BAL)	1	117	3	4	76	3	474
744	DFT34_hn_f_52_Pt	China	Hainan	oropharynx (including sputum/BAL)	1	117	3	7	9	32	475
745	DFG107_hn_m_55_Pt	China	Hainan	oropharynx (including sputum/BAL)	2	18	5	61	112	5	476
746	31_HNHK_W_76_PT	China	Hainan	oropharynx (including sputum/BAL)	1	9	1	10	54	3	477
747	C33_HNLS_M_83_HP	China	Hainan	oropharynx (including sputum/BAL)	1	119	1	17	24	42	478
748	DFR46_hn_m_40_Pt	China	Hainan	oropharynx (including sputum/BAL)	2	20	5	61	110	5	479
749	DFT4_hn_m_75_Pt	China	Hainan	oropharynx (including sputum/BAL)	18	115	1	17	9	1	480
750	7_HNHK_M_60_PT	China	Hainan	oropharynx (including sputum/BAL)	2	20	12	61	60	22	481
751	HY6_hn_f_56_Pt	China	Hainan	oropharynx (including sputum/BAL)	3	3	1	38	76	4	482
752	NK174_hn_f_54_Pt	China	Hainan	oropharynx (including sputum/BAL)	3	3	3	33	76	4	483
753	C26_HNSY_M_17_HP	China	Hainan	oropharynx (including sputum/BAL)	3	7	1	6	52	3	484
754	C2F_standard	China	Hainan	oropharynx (including sputum/BAL)	3	7	3	7	23	1	485
755	SYL_1_4_hn_f_85_Pt	China	Hainan	oropharynx (including sputum/BAL)	3	20	5	61	110	5	486
756	BT24_hn_Li_f_16_Pt	China	Hainan	oropharynx (including sputum/BAL)	3	22	1	10	27	1	487
757	DZ27_hn_m_3_Pt	China	Hainan	oropharynx (including sputum/BAL)	3	22	1	3	9	1	488
758	DZ51_hn_m_92_Pt	China	Hainan	oropharynx (including sputum/BAL)	3	22	1	3	27	1	489
759	14_HNHK_w_32_PT	China	Hainan	oropharynx (including sputum/BAL)	3	22	3	38	9	22	490
760	HY3__hn_m_67_Pt	China	Hainan	oropharynx (including sputum/BAL)	3	22	3	38	9	22	490
761	SY7_hn_m_74_Pt	China	Hainan	oropharynx (including sputum/BAL)	3	42	37	7	113	3	491
762	HY190	China	Hainan	oropharynx (including sputum/BAL)	3	51	1	5	77	4	492
763	13_HNHK_M_43_PT	China	Hainan	oropharynx (including sputum/BAL)	3	61	1	38	77	4	493
764	SY15_hn_m_52_Pt	China	Hainan	oropharynx (including sputum/BAL)	3	107	1	10	114	7	494
765	DFZ111_hn_f_55_Pt	China	Hainan	oropharynx (including sputum/BAL)	3	114	1	3	27	1	495
766	DFZ125_hn_f_42_Pt	China	Hainan	oropharynx (including sputum/BAL)	3	117	1	10	1	22	496
767	1_HNHK_M_91_PT	China	Hainan	oropharynx (including sputum/BAL)	9	90	3	10	115	3	497
768	BT107	China	Hainan	oropharynx (including sputum/BAL)	9	106	3	23	118	3	498
769	23_HNWC_W_30_PT	China	Hainan	oropharynx (including sputum/BAL)	26	16	1	3	9	1	500
770	C14_HNLS_W_13_HP	China	Hainan	oropharynx (including sputum/BAL)	38	44	3	7	58	3	501
771	C20_HNLS_M_18_HP	China	Hainan	oropharynx (including sputum/BAL)	38	44	3	7	58	22	502
772	DFR77_hn_f_60_Pt	China	Hainan	oropharynx (including sputum/BAL)	1	44	3	7	58	3	149
773	DFR41_hn_Li_m_70_Pt	China	Hainan	oropharynx (including sputum/BAL)	1	4	1	38	72	1	197
774	DFR35_hn_m_59_Pt	China	Hainan	oropharynx (including sputum/BAL)	1	9	3	14	60	22	427
775	DFG55_sc_m_73_Pt	China	Hainan	oropharynx (including sputum/BAL)	1	9	12	62	60	22	432
776	DFR39_hn_m_8_Pt	China	Hainan	oropharynx (including sputum/BAL)	1	44	12	7	94	22	333
777	C9280	Korea	Gwangju	blood	1	9	22	23	43	9	417
778	BS48	Korea	Gwangju	blood	1	7	12	7	48	22	426
779	JB11	Korea	Gwangju	blood	1	123	2	17	4	1	431
781	SM2	Korea	Gwangju	blood	3	58	1	8	48	3	448
782	9525	China	Nanchang	blood	26	7	3	7	92	2	602
783	14382	China	Nanchang	blood	1	9	22	14	92	7	603
784	15033	China	Nanchang	blood	1	7	22	7	85	7	604
785	9238	China	Nanchang	blood	26	7	22	52	85	2	605
786	10307	China	Nanchang	blood	26	7	3	3	92	1	606
787	9069	China	Nanchang	blood	1	49	3	33	85	1	607
788	12070	China	Nanchang	blood	26	7	12	52	92	2	608
789	9473	China	Nanchang	blood	1	49	3	33	85	1	607
790	10787-2	China	Nanchang	blood	26	7	3	3	92	42	609
791	10215	China	Nanchang	blood	1	7	3	3	92	42	610
792	12127	China	Nanchang	blood	26	7	3	3	92	42	609
793	9793	China	Nanchang	blood	19	27	4	36	80	10	611
794	10285	China	Nanchang	blood	26	7	3	3	92	1	606
795	10774	China	Nanchang	blood	1	7	4	7	85	7	612
796	10787-1	China	Nanchang	blood	26	7	3	3	92	42	609
797	10471	China	Nanchang	blood	26	7	3	3	92	1	606
798	10391	China	Nanchang	blood	1	31	3	33	85	1	613
799	YM140212	Taiwan		oropharynx (including sputum/BAL)	1	3	3	17	43	1	572
800	YFA120526	Taiwan			1	7	12	50	57	3	573
801	YFA120880	Taiwan			1	9	3	10	4	40	574
802	YM140019	Taiwan		urine	1	22	7	13	9	44	575
812	YFA122284	Taiwan			1	44	3	7	58	1	576
813	YFA121513	Taiwan			1	44	3	7	124	3	577
814	YFA120622	Taiwan			1	66	12	20	9	3	578
815	YM140516	Taiwan		urine	1	90	1	7	15	1	579
816	YFA120855	Taiwan			1	90	1	7	24	1	580
817	YFA120853	Taiwan			1	90	1	7	27	1	581
818	YM140682	Taiwan		oropharynx (including sputum/BAL)	1	90	1	7	74	1	582
819	YFA121174	Taiwan			1	90	1	69	9	7	583
820	YM140797	Taiwan		urine	1	97	3	7	81	3	584
821	YM140298	Taiwan		urine	1	117	1	7	43	1	585
822	YFA120274	Taiwan			1	117	1	7	125	1	586
823	YFA120766	Taiwan			1	117	1	7	126	1	587
824	YFA120631	Taiwan		oropharynx (including sputum/BAL)	1	117	3	7	9	1	588
825	YM140717	Taiwan		urine	3	7	1	6	84	4	589
826	YM140663	Taiwan		urine	9	7	12	46	3	9	590
827	YM140066	Taiwan			9	7	12	46	3	22	591
828	YFA123445	Taiwan			9	7	12	46	34	22	592
829	YM140586	Taiwan		blood	9	7	12	46	41	22	593
830	YM140285	Taiwan		urine	9	7	12	46	127	22	594
831	YM140907	Taiwan		blood	9	7	22	46	48	22	595
832	YFA121135	Taiwan			9	7	43	46	48	22	596
833	YFA120877	Taiwan			9	34	1	13	128	9	597
834	YFA122254	Taiwan			9	128	3	3	27	3	598
835	YM140982	Taiwan			9	129	12	46	3	22	599
836	YM140789	Taiwan		urine	26	7	12	46	48	22	600
837	YFA120295	Taiwan			1	22	1	13	9	44	601
838	YM140073	Taiwan		blood	1	7	3	10	6	6	662
839	YM140896	Taiwan		blood	1	7	3	17	16	3	663
840	YM140730	Taiwan		faeces	1	22	12	17	8	7	664
841	YM140912	Taiwan		blood	1	22	12	17	134	7	665
842	YM140303	Taiwan			1	32	12	23	55	1	666
843	YM141031	Taiwan		oropharynx (including sputum/BAL)	5	89	3	3	118	2	667
844	YM140286	Taiwan		urine	5	54	45	47	3	22	668
845	8618	China	Shenzhen	vagina	1	4	22	23	43	9	114
846	E230	China	Shenzhen	vagina	1	4	22	23	36	9	139
847	8162	China	Shenzhen	vagina	1	9	1	3	48	7	169
848	8162-2	China	Shenzhen	vagina	1	9	1	3	48	7	169
849	E454	China	Shenzhen	vagina	1	9	1	3	48	7	169
850	8210	China	Shenzhen	vagina	1	1	1	10	9	3	332
851	2128	China	Shenzhen	vagina	1	4	12	23	43	9	321
852	F20	China	Shenzhen	vagina	1	44	12	7	48	22	330
853	E616	China	Shenzhen	vagina	1	44	12	7	48	22	330
854	G213	China	Shenzhen	vagina	1	44	12	7	94	22	333
855	E446	China	Shenzhen	vagina	1	44	12	7	94	22	333
856	8630-2	China	Shenzhen	vagina	3	4	1	41	77	4	346
857	E285	China	Shenzhen	vagina	1	9	12	17	60	22	394
858	9483	China	Shenzhen	vagina	1	7	2	14	100	3	420
859	8559	China	Shenzhen	vagina	1	7	12	7	48	22	426
860	E631	China	Shenzhen	vagina	1	22	1	19	4	7	437
861	E610	China	Shenzhen	vagina	3	22	1	3	27	1	489
862	E610-2	China	Shenzhen	vagina	3	22	1	3	27	1	489
863	F291	China	Shenzhen	vagina	9	7	3	3	54	1	508
864	E228	China	Shenzhen	vagina	1	44	1	7	58	3	522
865	E303	China	Shenzhen	vagina	1	122	12	7	94	22	532
866	T083	China	Shenzhen	vagina	1	122	12	7	94	22	532
867	F198	China	Shenzhen	vagina	1	34	2	79	136	2	614
868	F549	China	Shenzhen	vagina	9	76	12	80	9	47	615
869	T077	China	Shenzhen	vagina	1	150	2	13	56	1	639
870	2280	China	Shenzhen	vagina	1	56	4	59	60	1	722
871	2100	China	Shenzhen	vagina	5	117	3	7	48	21	723
872	8152	China	Shenzhen	vagina	1	44	12	7	94	2	724
873	F252	China	Shenzhen	vagina	1	94	3	10	137	3	725
874	8638	China	Shenzhen	vagina	1	3	3	10	9	3	726
875	8690-2	China	Shenzhen	vagina	1	22	12	17	60	9	727
876	8844	China	Shenzhen	vagina	1	22	52	3	9	44	728
877	E527	China	Shenzhen	vagina	5	117	3	7	48	21	723
878	E661	China	Shenzhen	vagina	5	117	3	7	48	21	723
879	F714	China	Shenzhen	vagina	5	131	1	81	24	1	729
880	T028	China	Shenzhen	vagina	3	149	1	10	1	22	730
881	G315	China	Shenzhen	vagina	3	148	12	11	74	1	731
882	F652	China	Shenzhen	vagina	3	147	1	23	48	7	732
887	10708533	Argentina	Buenos Aires	blood	19	145	42	7	85	1	739
888	10742022	Argentina	Buenos Aires	blood	19	7	42	7	85	1	740
889	10750451	Argentina	Buenos Aires	blood	19	69	42	5	85	1	741
890	80003479	Argentina	Buenos Aires	blood	19	69	42	7	85	1	742
